# Supplementary material for: Dietary indoles influence the AHR-RORγt axis and mucosal immune homeostasis in ART-treated SIV infection
Source: JCI Insight. 2026 Apr 2;11(10):e201258. doi: 10.1172/jci.insight.201258 (PMC13232730; doi:10.1172/jci.insight.201258)
Supplement: Supporting data values [file jciinsight-11-201258-s197.xlsx]

## Sheet: Fig. 1B
Plasma Viral loads
	Animal ID
Weeks post-SIV	RM1	RM2	RM3	RM4	RM5	RM6	RM7	RM8	RM9	RM10	RM11	AVG.
0	0	0	0	0	0	0	0	0	0	0	0	0
1	0	4.1	4.4	3.2	3.8	4.6	4.2	3.7	5.1	3	0	3.28182
2	4.6	7.4	7.8	7.8	7.6	8.2	7.2	7	7.4	6.6	7.2	7.16364
3							5.5	6.1	5.8	6.4	5.4	5.84
4	2.6	3.2	3.3	2.7	3	5.5	5.6	6.1	5.5	5.8	6.4	4.51818
8	2.6	3.3	3.1	0	0	6	4.8	6.3	4.5	6.1	6	3.88182
12	0	0	0	0	0	0	0	2.6	0	0	0	0.236364
16	0	0	0	0	0	0	0	0	0	0	0	0
22	0	0	0	0	0	0	0	0	0	0	0	0
26	0	0	0	0	0	0	0	0	0	0	0	0
30	0	0	0	0	0	0	0	0	0	0	0	0

## Sheet: Fig. 1C
	iFABP (ng/mL)			Zonulin (ng/mL)			sCD14 (ng/mL)
Animal ID	pre-SIV	SIV d30	post-ART	pre-SIV	SIV d30	post-ART	pre-SIV	SIV d30	post-ART
RM1	0.22	0.46	0.148	3.35	3.54	7.13	327.24	491.05	391.44
RM2	0.131	0.564	0.241	4.01	3.65	7.81	448.93	335.99	301.62
RM3	0.342	0.466	0.305	3.61	3.86	4.35	348.09	411.28	416.07
RM4	0.121	0.49	0.225	3.51	3.77	5.77	366.1	300.23	377.28
RM5	0.236	0.526	0.217	3.8	3.78	4.91	357.6	377.29	393.6
RM6	0.225	0.628	0.292	2.95	4.15	5.98	387.48	459.96	388.67
RM7	0.482	1.338	0.965	3.31	3.66	8.07	837.234	834.711	301.14
RM8	0.343	1.137	0.706	3.52	3.81	6.56	763.726	394.471	881.659
RM9	0.43	0.688	0.645	3.43	3.41	5.68	883.341	877.354	126.861
RM10	0.436	0.782	0.888	3.68	4.25	6.47	677.058	1139.69	904.785
RM11	0.168	0.69	0.677	3.89	3.85	8.41	443.59	959.042	629.688

## Sheet: Fig. 1D
	CXCL13 (pg/mL)			MCP-1 (pg/mL)			IL-18 (pg/mL)			Eotaxin (pg/mL)			IL-1RA (pg/mL)
Animal ID	pre-SIV	SIV d30	post-ART	pre-SIV	SIV d30	post-ART	pre-SIV	SIV d30	post-ART	pre-SIV	SIV d30	post-ART	pre-SIV	SIV d30	post-ART
RM1	40.39	113.6	24.31	35.95	72.46	38.27	0	6.25	4.31	116.03	144.58	67.04	166.13	203.05	103.15
RM2	46.34	101.16	69.61	47.48	69.28	53.82	0	7.28	7.19	143.55	91.42	61.82	163.21	269	212.4
RM3	36.9	269.13	24.31	33.51	155.62	54.55	0	8.47	2.66	110.49	155.6	71.35	75.12	213.94	72.3
RM4	28.82	205.9	17.31	27.91	102.95	37.35	0	4.18	3.49	111.09	109.63	74.79	49.7	233.73	13.95
RM5	20.36	80.91	23.67	39.83	64.76	36.63	0	6.07	3.63	71.54	131.81	58.21	25.13	134.72	13.95
RM6	33.58	114.91	28.21	19.19	15.49	11.85	0	6.34	0.89	60.08	113.73	47.51	33.77	207.74	41.39
RM7	10.39	57.03	20.66	30.32	58.62	45.04	1.22	9.41	0.72	13.87	26.55	25.69	0.001	39.06	0.001
RM8	9.12	101.75	35.68	24.48	89.51	69.04	1.35	6.83	3.12	9.34	27.64	27.67	0.001	59.1	8.72
RM9	17.33	57.99	40.58	56.8	46.41	50.5	13.3	17.21	15.12	11.13	24.38	14.88	1.06	72.97	140.19
RM10	19.62	73.53	30.96	72.43	127.77	64.91	5.8	16.44	3.75	14.62	21.85	16.16	1.06	31.68	22.53
RM11	23.29	35.32	20.04	26.13	66.2	46.78	4.39	14.26	2.73	12.96	17.19	11.51	0.001	20.15	0.001

## Sheet: Fig. 2B
	pre-SIV											SIV d7											SIV d30											post-ART
%CD4+ T	62.9	58.9	61.5	50.1	53	64.1	60.3	63.5	58.2	63.6	55	60.5	50.6	63.7	55.4	53.7	65	67.7	71.7	61.6	60.7	63	51.7	52.3	55.4	42.3	49.8	54.9	56	61.9	52	55.9	37.1	54.9	56	61.9	52	55.9	60.2	59.1	43.4	59.3	47.3	59.1
%CD8+ T	29.7	35.6	29.2	39.2	48.4	35	37.4	34.7	37.9	32.8	44.9	26.8	41.1	27.7	34.2	32.7	30.7	29.4	25.2	34.2	36.2	36.3	39.7	41.6	33.4	52.6	43.7	30.2	39.7	31.7	41.7	40.8	56.5	41	37.7	33.4	41.7	40.8	41	37.7	49.9	32.8	49.1	48.2

## Sheet: Fig. 2C
	pre-SIV											SIV d7											SIV d30											post-ART
%Vδ1 γδT	4.01	0.62	1.32	3.24	2.23	1.41	4.75	1.15	1.53	4.08	1.48	5.22	3	1.19	4.14	1.99	3.27	4.03	1.38	1.93	3.49	1.07	5.22	3	1.19	4.14	1.99	6.47	8.68	1.84	3.58	5.89	2.04	4.99	2.5	1.05	5.76	2.28	3.3	2.49	2.51	1.32	2.14	1.57
%Vδ2 γδT	4.56	0.93	2.85	1.3	5.39	2.74	4.22	2.08	2.83	4.35	4.11	6.1	1.98	3.5	2.45	7.19	24.2	27	30.6	25.1	13.5	18.4	4.12	0.88	2.45	1.41	5.71	7.41	13.8	1.55	1.63	6.02	5.9	3.19	2.1	2.78	1.42	4.57	1.88	6.05	2.89	0.56	1.48	2.82

## Sheet: Fig. 2D
	pre-SIV						SIV d7						SIV d30						post-ART
% ILC3	2.03	1.63	2.42	2.42	3.51		1.49	1.35	1.31	1.67	2.49		0.8	1.12	0.31	1.01	0.94		0.96	1.62	1.42	0.59	0.36

## Sheet: Fig. 2E
TIME-POINT (week post-SIV)	Plasma VL (SIV RNA copies/mL) Log scale											Vd2T frequency
1	0	4.1	4.4	3.2	3.8	4.6	4.2	3.7	5.1	3	0	6.1	1.98	3.5	2.45	7.19	24.2	27	30.6	25.1	13.5	18.4
2	4.6	7.4	7.8	7.8	7.6	8.2	7.2	7	7.4	6.6	7.2
4	2.6	5.5	6.1	5.8	6.4	5.4	5.6	6.1	5.5	5.8	6.4	4.12	0.88	2.45	1.41	5.71	7.41	13.8	1.55	1.63	6.02	5.9
8	2.6	3.3	3.1	0	0	6	4.8	6.3	4.5	6.1	6
12	0	0	0	0	0	0	0	2.6	0	0	0	3.19	2.1	2.78	1.42	4.57	1.88	6.05	2.89	0.56	1.48	2.82

## Sheet: Fig. 2F
TIME-POINT (week post-SIV)	Plasma VL (SIV RNA copies/mL) Log scale											ILC3 frequency
1	0	4.1	4.4	3.2	3.8	4.6	4.2	3.7	5.1	3	0	1.49	1.35	1.31	1.67	1.49
2	4.6	7.4	7.8	7.8	7.6	8.2	7.2	7	7.4	6.6	7.2
4	2.6	5.5	6.1	5.8	6.4	5.4	5.6	6.1	5.5	5.8	6.4	0.66	0.67	0.56	0.4	0.36
8	2.6	3.3	3.1	0	0	6	4.8	6.3	4.5	6.1	6
12	0	0	0	0	0	0	0	2.6	0	0	0	0.96	1.62	1.42	0.59	0.36

## Sheet: Fig. 2G
	pre-SIV											SIV d30					post-ART
%Vδ1 γδT	21.2	48	10.9	29.6	31.9	14.3	39.7	25.8	28.5	21.9	27.6	62.5	61.8	63.3	69.1	74.7	47	44.4	58	51.4	62.7
%Vδ2 γδT	10.1	13.5	14.6	17.7	5.29	14.1	11.5	13	16.3	7.71	7.79	48.6	60.1	45.6	58.3	52.7	49.9	67	49.2	65.2	55.8
%ILC3	31.9	5.26	7.61	22.7	16.2	14.3	20.4	3.82	30.7	15.4	15.3	56.5	61.4	54.1	63.1	66.2	35.3	9.56	9.79	6.62	13.4

## Sheet: Fig. 3B
	Vd1T											Vd2T											ILC3
%AhR+	1.52	4.15	5.43	7.55	3.1	3.38	6.41	2.38	2.23	0	2.33	8.06	4.17	4.42	2.78	2.08	1	2.66	2.49	1.57	1.75	1.25	14.1	12.6	17.3	26.7	13.8	11.4	22.2	9.55	16	14.9	9.79
%RORγt+	1.79	3.83	2.02	2.19	1.31	7.89	3.53	4.37	3.91	1.15	2.03	1.1	3.65	0.42	0.51	1.51	9.76	3.07	1.82	2.35	0	0	0.023	1.23	0.061	1.06	0.11	4.39	1.15	1.25	2.38	0	0
%T-bet+	0.41	1.31	1.24	1.59	0.6	1.88	1.6	1.98	0.56	0.38	0.29	0.73	2.08	0.28	0.51	0.19	0.6	1.43	1.05	0.47	0.7	0.28	2.22	1.05	0.51	1.33	0	5.71	6.48	0.64	0	2.13	0.43

[truncated: 45 more sheets: Fig. 3C, Fig. 3D, Fig. 3E, Fig. 3F, Fig. 4A, Fig. 4B, Fig. 4C, Fig. 4D, Fig. 4E, Fig. 4F, Fig. 5A, Fig. 5B, Fig. 5C, Fig. 5D, Fig. 5E, Fig. 5F, Fig. 6D, Fig. 6E, Fig. 7A-C, Fig. 7D …]
